# Supplementary material for: Synergistic Chromatin-Modifying Treatments Reactivate Latent HIV and Decrease Migration of Multiple Host-Cell Types
Source: Viruses. 2021 Jun 8;13(6):1097. doi: 10.3390/v13061097 (PMC8228244; doi:10.3390/v13061097)
Supplement: Supplementary file 1 [file viruses-13-01097-s001.zip]

Archive with 10 entries (9 files):
- __MACOSX/._Viruses Figures FINAL
- __MACOSX/Viruses Figures FINAL/
- __MACOSX/Viruses Figures FINAL/._.DS_Store
- __MACOSX/Viruses Figures FINAL/._Figure S1.pdf
- __MACOSX/Viruses Figures FINAL/._Figure S2.pdf
- __MACOSX/Viruses Figures FINAL/._Figure S3.pdf
- __MACOSX/Viruses Figures FINAL/._Figure S4.pdf
- __MACOSX/Viruses Figures FINAL/._Figure S5.pdf
- __MACOSX/Viruses Figures FINAL/._Figure S6.pdf
- __MACOSX/Viruses Figures FINAL/._Figure S7.pdf
